# Supplementary material for: In-Situ Fabrication of Electroactive Cu2+-Trithiocyanate Complex and Its Application for Label-Free Electrochemical Aptasensing of Thrombin
Source: Biosensors (Basel). 2023 May 10;13(5):532. doi: 10.3390/bios13050532 (PMC10216145; doi:10.3390/bios13050532)
Supplement: Supplementary file 1 [file biosensors-13-00532-s001.zip]

Archive with 1 entries (1 files):
- biosensors-2360472-supplementary.pdf
